# Supplementary material for: Early-life RSV infection modulates innate immune events, preferentially enhancing allergen-induced type 2 lung inflammation in females
Source: PLoS Pathog. 2025 Jul 21;21(7):e1013340. doi: 10.1371/journal.ppat.1013340 (PMC12310010; doi:10.1371/journal.ppat.1013340)
Supplement: S1 Data — Experimental data for Figs 1–7, as well as S1 and S3-S7 Figs. (XLSX) [file ppat.1013340.s009.xlsx]

## Sheet: Figure_1a
Figure_1a
Not applicable - schematic depiction

## Sheet: Figure_1b
Figure_1b
Not applicable - representstive flow cytometry plots

## Sheet: Figure_1c
Figure_1c
		Mock/PBS								RSV/PBS						Mock/HDM							RSV/HDM
	Male	1.005	0.495	0.3132	0.306	0.33345	0.2848	0.2162		2.352	2.484	1.78647	1.1948	1.444	1.3744	1.776	1.1792	2.1168	3.84	1.0614	2.6832	4.176	2.52	3.751	2.937	4.608	4.41	6.0732	8.0902	6.318
	Female	0.4165	0.4816	0.2784	0.8721	0.756	1.104	2.0475	0.9204	1.315	0.85	1.16	1.105	1.014	2.484	2.56	2.632	3.42	1.584	0.912933	1.472	1.776	9.165	9.779	2.652	13.944	9.213	7.02	7.326	7.32	9.3	4.59	8.1	16.94	11.3016	9.5504	8.448	15.345	16.49	11.591

## Sheet: Figure_1d
Figure_1d
		Mock/PBS							RSV/PBS				Mock/HDM									RSV/HDM
	Male	26.676	16.383	29.67	29.362	16.549	18.876	18.154	25.935	28.5	31.165	22.26	21.5987	24.932	29.304	38.19	25.122					32.538	38.808	48.037	19.89	16.932
	Female	16.5	13.9365	26.344	12.742	26.299	31.562	10.904	41.104	25.925	29.645	30.456	24.18	36.14	31.017	32.77	44.854	32.16	31.302	34.38	30.624	46.008	42.387	51.43	47.724	43.89	71.91	37.211	54.72	27.636	47.508

## Sheet: Figure_2a
Figure_2a
		Mock/PBS				RSV/PBS						Mock/HDM									RSV/HDM
	Male	2.068	0.3672	1.82	1.358	1.0416	1.5	1.19	1.776	1.515		1.6692	1.5664	1.4628	1.88	2.0868	3.213	2.505	1.76	1.712	1.312	1.2978	1.82	1.666	2.044	2.076
	Female	0.8366	0.7546	0.7344	0.64	1.728	1.2096	1.1	0.6	0.605	0.534	1.2896	2.1	1.5035	1.93	0.819	0.924				1.624	1.1628	1.524	2.106	2.992	2.145	3.104	2.176	1.71

## Sheet: Figure_2b
Figure_2b
		Mock/PBS				RSV/PBS						Mock/HDM									RSV/HDM
	Male	6.58	0.972	3.276	3.007	4.032	5.85	4.505	4.662	3.838		8.774	5.984	5.724	6.956	9.102	8.694	6.346	3.3	3.317	7.052	7.828	6.916	7.266	4.704	5.256
	Female	4.984	4.928	5.1	2.368	9.6	6.048	2.2	3.6	3.465	1.86	8.528	7.35	6.2	6.562	2.898	3.619				11.2	11.016	12.954	9.396	10.912	9.075	11.64	6.08	7.936

## Sheet: Figure_2c
Figure_2c
		Mock/PBS					RSV/PBS					Mock/HDM								RSV/HDM
	Male	0.54	0.2115	0.1263			0.336	0.29	0.207	0.104673		0.4558	0.083578	0.060605	0.060634					0.5423	0.135121	0.06672	0.078684
	Female	0.1397	0.5635	0.4452	0.2465	0.2278	0.4485	0.266	0.5824	0.100016	0.060417	0.403	0.973	0.6468	0.551	0.1661	0.1421	0.1703	0.066744	0.8307	0.7761	0.5735	0.3492	0.7733	1.4534	1.1765

## Sheet: Figure_2d
Figure_2d
		Mock/PBS					RSV/PBS					MockHDM								RSV/HDM
	Male	0.5184	0.8742	0.99			0.2835	0.26	0.966	0.9102		0.4452	0.8253	0.341	0.7952					0.374	0.864	0.6972	0.8688
	Female	0.1397	0.506	0.583	1.102	0.8174	0.3335	0.252	0.6608	0.76	0.9261	0.585	1.112	0.8673	0.5365	0.9664	0.3915	0.9694	0.9558	1.3206	1.2736	1.258	1.358	1.0659	1.1343	1.2844

## Sheet: Figure_2e
Figure_2e
		Mock/PBS					RSV/PBS					MockHDM								RSV/HDM
	Male	1.0584	0.8037	1.35			0.7665	0.72	1.4904	1.1439		0.795	0.9039	0.744	0.8946					1.4025	1.3731	1.632	1.0458
	Female	0.4572	0.69	0.8268	1.0875	0.9246	0.8625	0.392	0.7392	1.2312	0.5292	0.65	1.0703	0.735	1.131	0.906	0.609	0.786	1.0206	1.3845	1.7512	2.035	1.4162	1.9646	1.3689	0.8145

## Sheet: Figure_2f
Figure_2f
		Mock/PBS					RSV/PBS					MockHDM								RSV/HDM
	Male	0.6912	0.7755	0.75			0.399	0.45	1.311	0.861		0.5512	0.8515	0.42625	0.6603					1.0098	2.587	3.04	2.353
	Female	0.4445	0.9085	0.9328	1.015	1.005	0.805	0.406	0.6272	1.14	0.69825	0.676	1.3205	1.0878	1.102	1.208	0.70325	1.441	1.296	2.0661	2.985	3.515	3.298	2.926	3.154	3.887

[truncated: 57 more sheets: Figure_3a, Figure_3b, Figure_3c, Figure_3d, Figure_4a, Figure_4b, Figure_4c, Figure_4d, Figure_4e, Figure_4f, Figure_5a, Figure_5b, Figure_5c, Figure_5d, Figure_5e, Figure_5f, Figure_5g, Figure_6a, Figure_6b, Figure_6c …]
